# Supplementary material for: Construction of ceRNA regulatory networks for active pulmonary tuberculosis
Source: Sci Rep. 2024 May 8;14:10595. doi: 10.1038/s41598-024-61451-2 (PMC11079045; doi:10.1038/s41598-024-61451-2)
Supplement: Supplementary file 3 — Supplementary Table S2. [file 41598_2024_61451_MOESM3_ESM.xlsx]

## Sheet: Table S2
Table S2. The KEGG pathways enriched by DEmRs.
Term	Overlap	P-value	Adjusted P-value	Ratio	Genes	Count
Pathways in cancer	27/531	1.69e-05	0.0042922	2.65547	LAMA2;CUL2;MGST1;RASGRP3;CCND3;EDNRB;MECOM;ERBB2;DVL3;JAK2;IL6R;SKP1;SMAD3;JUP;APAF1;IFNGR1;TXNRD1;PGF;BCR;MSH6;MAPK10;IL2RA;GNB1;PPARG;GRB2;ARHGEF1;NFE2L2	27
Adherens junction	8/71	0.000104	0.0131732	6.13704	FARP2;SMAD3;ACTN1;PARD3;CTNND1;ERBB2;LMO7;PTPN6	8
Protein processing in endoplasmic reticulum	11/171	0.000862	0.0730056	3.33086	MAPK10;NSFL1C;OS9;SSR2;UBE2D3;UBQLN1;EIF2AK2;P4HB;HSPBP1;SKP1;NFE2L2	11
PI3K-Akt signaling pathway	17/354	0.00115054	0.0730594	2.45853	MAGI1;LAMA2;MAGI2;PGF;PIK3R5;CCND3;CREB1;CD19;IL2RA;MYB;GNB1;ERBB2;ITGA7;GRB2;PKN1;JAK2;IL6R	17
JAK-STAT signaling pathway	10/162	0.00198881	0.101032	3.18081	SOCS2;CCND3;IFNGR1;IL2RA;FHL1;LEPR;GRB2;PTPN6;JAK2;IL6R	10
TGF-beta signaling pathway	7/94	0.00329316	0.13941	3.87419	SMAD3;ZFYVE9;SMURF1;E2F5;BMPR1B;DCN;SKP1	7
Arrhythmogenic right ventricular cardiomyopathy	6/77	0.00510463	0.185225	4.06237	CACNB2;LAMA2;JUP;DAG1;ITGA7;CACNA1D	6
B cell receptor signaling pathway	6/81	0.00652602	0.188845	3.84493	CR2;CD19;GRB2;PTPN6;LILRB2;RASGRP3	6
Th17 cell differentiation	7/107	0.00669134	0.188845	3.3683	MAPK10;SMAD3;IFNGR1;IL2RA;PRKCQ;JAK2;IL6R	7
ErbB signaling pathway	6/85	0.00821487	0.191048	3.6495	MAPK10;NRG3;ERBB2;NRG1;GRB2;PAK3	6
MAPK signaling pathway	13/294	0.00827403	0.191048	2.23861	CACNA1D;ARRB2;DUSP16;PGF;RASGRP3;RAP1B;MAPK10;CACNB2;MECOM;RPS6KA2;ERBB2;GRB2;MAP4K4	13
Focal adhesion	10/201	0.00902591	0.191048	2.52624	RAP1B;MAPK10;CCND3;LAMA2;ACTN1;ERBB2;ITGA7;GRB2;PAK3;PGF	10
Adipocytokine signaling pathway	5/69	0.0138532	0.266229	3.7477	MAPK10;LEPR;PRKCQ;JAK2;PPARGC1A	5
Prolactin signaling pathway	5/70	0.0146741	0.266229	3.68985	SOCS2;MAPK10;ELF5;GRB2;JAK2	5
Transcriptional misregulation in cancer	9/192	0.0183466	0.308175	2.3681	CD86;FUT8;NCOR1;JUP;WT1;PPARG;PAX5;CDK14;ETV5	9
Phototransduction	45379	0.0194126	0.308175	5.73976	SLC24A1;GNB1;RGS9	3
Tight junction	8/169	0.0241116	0.340297	2.3894	MAGI1;MAPK10;DLG2;ACTN1;PARD3;ERBB2;CACNA1D;TJAP1	8
Insulin resistance	6/108	0.0243453	0.340297	2.82324	MAPK10;CREB1;RPS6KA2;PRKCQ;PYGL;PPARGC1A	6
Huntington disease	12/306	0.0254553	0.340297	1.96878	MAPK10;HIP1;PSMA4;CREB1;APAF1;DCTN1;POLR2F;PPARG;SDHC;PPARGC1A;COX5A;DNAL1	12
Rap1 signaling pathway	9/210	0.0304501	0.386716	2.15403	FARP2;MAGI1;RAP1B;PARD3;CTNND1;MAGI2;ITGB2;PGF;RASGRP3	9
Viral myocarditis	4/60	0.0350611	0.391536	3.41947	CD86;LAMA2;ITGB2;DAG1	4
Endocytosis	10/252	0.0366619	0.391536	1.98861	DNM3;USP8;SMAD3;ZFYVE9;SMURF1;WIPF2;PARD3;IL2RA;ARRB2;EPN2	10
Growth hormone synthesis, secretion and action	6/119	0.0367007	0.391536	2.54697	SOCS2;MAPK10;CREB1;CACNA1D;GRB2;JAK2	6
Hypertrophic cardiomyopathy	5/90	0.0383561	0.391536	2.81876	CACNB2;LAMA2;DAG1;ITGA7;CACNA1D	5
mTOR signaling pathway	7/154	0.0405873	0.391536	2.28583	SEH1L;MIOS;RPS6KA2;GRB10;DVL3;GRB2;ATP6V1E1	7
Th1 and Th2 cell differentiation	5/92	0.0415402	0.391536	2.75368	MAPK10;IFNGR1;IL2RA;PRKCQ;JAK2	5
Chemokine signaling pathway	8/192	0.0458635	0.391536	2.08825	RAP1B;PARD3;GNB1;ELMO1;GRB2;ARRB2;JAK2;PIK3R5	8
Kaposi sarcoma-associated herpesvirus infection	8/193	0.0470292	0.391536	2.07685	CD86;MAPK10;CREB1;IFNGR1;GNB1;EIF2AK2;JAK2;PIK3R5	8
Osteoclast differentiation	6/127	0.0478301	0.391536	2.3776	MAPK10;CREB1;IFNGR1;GRB2;PPARG;LILRB2	6
Dilated cardiomyopathy	5/96	0.0483748	0.391536	2.6321	CACNB2;LAMA2;DAG1;ITGA7;CACNA1D	5
